# Supplementary material for: Using pictographs as traits to explore morphological diversity in sharks
Source: Ecol Evol. 2023 Jan 24;13(1):e9761. doi: 10.1002/ece3.9761 (PMC9873591; doi:10.1002/ece3.9761)
Supplement: Supplementary file 2 — Data S1. [file ECE3-13-e9761-s002.xlsx]

## Sheet: All
MEAN
Species	Source	N	Size_class	ST_Pelvic_origin	ST_dorsal1_origin	ST_dorsal2_origin	ST_anal_origin	ST_Ucaudal_origin	ST_Lcaudal_origin	dorsal1_length	dorsal1_base_length	dorsal2_length	dorsal2_base_length	anal_length	anal_base_length	pelvic_length	pelvic_base_length
Mitsukurina owstoni	Yano et al. 2007	24	all	41.77-45.16	31.18-39.13	50.45-56.80	51.88-58.59	63.19-67.53	64.04-68.62	7.39-10.28	4.67-7.08	6.95-9.09	3.92-6.36	8.20-11.19	7.19-10.35	9.88-11.46	7.78-9.43
Cetorhinus maximus	Ahnelt et al. 2020	16	adult	54.4	34.9	63.8	67.6	83.4			7.7-8.7		2.8-3.3
Carcharodon carcharias	Cooper et al. 2020	12	all	59.2897	38.8518	72.2886	75.1264				12.4706						6.95203
Isurus oxyrinchus	Cooper et al. 2020	12	all	58.7909	38.9486	74.1568	74.4414				10.7819						5.2934
Isurus paucus	Cooper et al. 2020	6	all	57.6898	38.4057	73.6586	74.3268				10.478						6.04582
Lamna ditropis	Cooper et al. 2020	12	all	58.2023	35.3437	71.5432	72.3765				12.3789						6.40421
Lamna nasus	Cooper et al. 2020	12	all	58.9223	36.0901	73.5982	74.31				14.0473						6.40212
Megachasma pelagios	Berra and Hutchins 1990	2	adult	49.8	33.45	54.75		67.95			9.4		4.65	3.95	2.6		5.4
Odontaspis noronhai	Humphreys et al. 1989	5	all	52.28	31.62	59.06	65.7	72.04		11.3	9.66	7.5	5.86	5.5	3.9	11.1	7.1
Odontaspis ferox	Bonfil 1995	1	adult		31.4	61.2	68.9	75.1		15.3	12.3	10.1	7.1	7.1	4.6	12.8	10.1
Pseudocarcharias kamoharai	Multiple	6	adult	58.08	38.4883	65.4317	69.6825	77.5033	69.1067	11.23	8.60333	7.265	4.215	4.5675	2.25333	8.6	5.79667
Alopias pelagicus	Multiple	2	adult	39.8148	27.3537	40					5.3		0.7		0.7
Carcharias taurus	Taniuchi 1970	8	all	47.55	37.85	56.3625	61.8625	69.6625	72.3		7.9875		7.1		7.125		7.075
Alopias vulpinus	Multiple	2	juvenile	32.4543	22.9933	41.9029	43.0402	47.4021		6.80412	5.7732	1.78694	0.4811	2.19931	0.962199	6.39175	4.74227
Alopias superciliosus	Multiple	5	all	37.5963	30.7273		51.1629	53.2664		8.15	6.53333					8.6	6.6
		125
STDEV	Source		Size_class	ST_Pelvic_origin	ST_dorsal1_origin	ST_dorsal2_origin	ST_anal_origin	ST_Ucaudal_origin	ST_Lcaudal_origin	dorsal1_length	dorsal1_base_length	dorsal2_length	dorsal2_base_length	anal_length	anal_base_length	pelvic_length	pelvic_base_length
Mitsukurina owstoni	Yano et al. 2007	24	all
Cetorhinus maximus	Ahnelt et al. 2020		adult	1.4	2.2	2.1	4.1	2.6
Carcharodon carcharias	Cooper et al. 2020	12	all	3.36272	3.41708	3.08635	3.37978				0.856253						1.20001
Isurus oxyrinchus	Cooper et al. 2020		all	3.13169	1.86406	2.22973	2.47721				0.99401						1.75188
Isurus paucus	Cooper et al. 2020		all	2.36323	1.30959	2.77993	3.13073				0.990001						1.05247
Lamna ditropis	Cooper et al. 2020		all	6.08058	3.57345	2.52516	4.57881				2.03601						1.07175
Lamna nasus	Cooper et al. 2020		all	4.04134	2.50988	3.44245	4.33478				1.85217						1.98394
Megachasma pelagios	Berra and Hutchins 1990		adult	1.55563	1.48492	2.75772		1.90919			0.424264		0.494975	1.62635	1.41421		1.13137
Odontaspis noronhai	Humphreys et al. 1989		all	1.40606	0.973139	2.82631	2.66271	2.1594			1.1371		0.527257		0.758288	0.424264	1.13137
Odontaspis ferox	Bonfil 1995		adult
Pseudocarcharias kamoharai	Multiple		adult	2.68771	1.34224	1.72728	2.0629	1.67872	2.48604	0.523259	0.965912	0.458294	0.536311	0.205649	0.327149		0.852447
Alopias pelagicus	Multiple		adult	0.261891	0.0759485
Carcharias taurus	Taniuchi 1970		all	0.948683	0.694879	1.07296	0.808769	0.738604	0.636957		0.622065		0.333809		0.190863		0.759229
Alopias vulpinus	Multiple		juvenile	0.0767855	0.150898	0.844397	0.508825	0.845612
Alopias superciliosus	Multiple		all	1.17286	1.80516		2.43026	1.96342		1.3435	0.493288
				2.19148	1.64625	2.30839	2.77043	1.69928	1.5615	0.933381	1.03711	0.458294	0.473088	0.915997	0.672628	0.424264	1.21494

## Sheet: Cooper_pivot_mean
Row Labels	Average of ST_pelvic_origin	Average of ST_dorsal1_origin	Average of ST_dorsal2_origin	Average of ST_anal_origin	Average of dorsal1_base_length	Average of pelvic_base_length
Carcharodon carcharias	59.2897	38.8518	72.2886	75.1264	12.4706	6.95203
Isurus oxyrinchus	58.7909	38.9486	74.1568	74.4414	10.7819	5.2934
Isurus paucus	57.6898	38.4057	73.6586	74.3268	10.478	6.04582
Lamna ditropis	58.2023	35.3437	71.5432	72.3765	12.3789	6.40421
Lamna nasus	58.9223	36.0901	73.5982	74.31	14.0473	6.40212
(blank)
Grand Total	58.6778	37.4304	72.9813	74.0928	12.204	6.23882

## Sheet: Cooper_pivot_sd
Row Labels	StdDev of ST_pelvic_origin	StdDev of ST_dorsal1_origin	StdDev of ST_dorsal2_origin	StdDev of ST_anal_origin	StdDev of dorsal1_base_length	StdDev of pelvic_base_length
Carcharodon carcharias	3.36272	3.41708	3.08635	3.37978	0.856253	1.20001
Isurus oxyrinchus	3.13169	1.86406	2.22973	2.47721	0.99401	1.75188
Isurus paucus	2.36323	1.30959	2.77993	3.13073	0.990001	1.05247
Lamna ditropis	6.08058	3.57345	2.52516	4.57881	2.03601	1.07175
Lamna nasus	4.04134	2.50988	3.44245	4.33478	1.85217	1.98394
(blank)
Grand Total	4.02936	3.1215	2.92381	3.71127	1.89988	1.55873

## Sheet: Cooper et al. 2020
Species	Total Length (cm)	Snout-Pectoral (cm)	Pectoral fin width (cm)	Pectoral-Pelvic (cm)	ST_pelvic_origin	Snout-Dorsal (cm)	ST_dorsal1_origin	Dorsal fin width (cm)	dorsal1_base_length	Dorsal1-Dorsal2 (cm)	ST_dorsal2_origin	Pelvic fin width (cm)	pelvic_base_length	Pelvic-anal (cm)	ST_anal_origin	Sex	Life stage
Carcharodon carcharias	610	159.17	71.48	151.55	62.6557	252.1	41.3279	81.02	13.282	120.09	74.2967	41.38	6.78361	43.37	76.5492	F	A
Carcharodon carcharias	142	32.96	17.92	34.97	60.4577	56	39.4366	16.66	11.7324	30.13	72.3873	11.1	7.8169	15.83	79.4225	F	J
Carcharodon carcharias	120.04	28.49	15.43	23.71	56.3396	42.25	35.1966	16.3	13.5788	26.94	71.2179	10.7	8.9137	10.78	74.2336	F	J
Carcharodon carcharias	285	78.84	36.56	64.96	63.2842	124.73	43.7649	36.71	12.8807	52.72	75.1439	18.53	6.50175	18.36	76.2281	M	S
Carcharodon carcharias	350	91.92	42.65	63.18	56.5	120.67	34.4771	48.65	13.9	71.07	68.6829	26.7	7.62857	31.9	73.2429	M	A
Carcharodon carcharias	147.3	40.46	15.68	26.68	56.2254	51.7	35.0984	17.83	12.1045	31.48	68.5743	11.14	7.5628	12.65	72.3761	M	J
Carcharodon carcharias	330	96.55	45.84	69.55	64.2242	146.46	44.3818	42.55	12.8939	66.55	77.4424	21.98	6.66061	29.46	79.8121	M	S
Carcharodon carcharias	439.86	97.44	41.75	135	62.3357	174.79	39.7376	50.09	11.3877	94.38	72.5822	23.86	5.42445	42.25	77.3655	M	A
Carcharodon carcharias	350	90.46	37.32	73	57.3657	142.25	40.6429	40.55	11.5857	78.92	74.7771	30	8.57143	36.5	76.3657	M	A
Carcharodon carcharias	487.68	125.42	48.97	87.94	53.7914	169.89	34.8364	57.96	11.8848	97.44	66.7015	31.27	6.41199	34.48	67.2736	F	A
Carcharodon carcharias	350	94.4	48.32	60.58	58.0857	133.61	38.1743	44.76	12.7886	76.39	72.7886	22.05	6.3	36.68	74.8657	M	A
Isurus oxyrinchus	129.27	28.17	11.38	29.45	53.3767	45.05	34.8495	10.92	8.44744	32.66	68.5619	10.46	8.09159	15.32	73.3194	F	S
Isurus oxyrinchus	83	23.9	7.53	18.65	60.3373	33.29	40.1084	10.04	12.0964	18.04	73.9398	1.85	2.22892	8.37	72.6506	U	J
Isurus oxyrinchus	138.44	37.33	12.94	31.32	58.9353	54.58	39.425	14.09	10.1777	33.93	74.1115	6.14	4.43513	16	74.9278	F	S
Isurus oxyrinchus	159.74	42.78	16.22	32.82	57.4809	58.99	36.9288	17.49	10.949	41.24	73.6948	10.11	6.32903	15.58	73.5633	U	S
Isurus oxyrinchus	200	49.49	19.86	48.11	58.73	77.71	38.855	20.23	10.115	48	72.97	13.19	6.595	16.69	73.67	F	S
Isurus oxyrinchus	127.78	29.88	10.52	32.49	57.0434	48.07	37.6193	14.94	11.692	33.84	75.7943	9.85	7.70856	13.88	75.6143	U	S
Isurus oxyrinchus	95	25.67	8.37	23.82	60.9053	37.75	39.7368	11.1	11.6842	23.18	75.8211	4.23	4.45263	11.79	77.7684	F	J
Isurus oxyrinchus	75	22.72	6.81	17.71	62.9867	31.55	42.0667	8.15	10.8667	17.92	76.8267	2.5	3.33333	7.81	76.7333	U	J
Isurus oxyrinchus	79.46	20.74	7.42	18.31	58.4823	31.81	40.0327	8.03	10.1057	18.35	73.2318	4.8	6.04078	8.47	75.1825	U	J
Isurus oxyrinchus	127.65	35.76	12.29	32.43	63.0474	51.01	39.9608	14.61	11.4454	32.55	76.9056	4.99	3.90913	12.18	76.4982	U	J
Isurus oxyrinchus	148.54	39.09	13.43	37.55	60.6369	56.52	38.0504	15.64	10.5292	36.91	73.428	7.3	4.9145	14.23	75.1313	U	J
Isurus oxyrinchus	74.24	20.12	5.84	13.78	53.5291	29.51	39.7495	8.37	11.2742	17.5	74.5959	4.07	5.48222	6.85	68.2381	F	J
Isurus paucus	130.37	36.13	12.14	25.62	56.6771	51.02	39.1348	12.41	9.51906	33.07	74.0201	8.42	6.45854	12.04	72.3709	U	J
Isurus paucus	184	43.94	18.26	51.35	61.712	72.2	39.2391	22.53	12.2446	45.62	76.2772	13.51	7.34239	16.09	77.7989	F	S
Isurus paucus	124.34	31.97	10.81	25.84	55.1874	46.9	37.7192	12.13	9.75551	30.2	71.7629	7.92	6.36963	13.84	72.6878	F	J
Isurus paucus	226.88	44.77	28.99	59.06	58.542	84.1	37.0681	23.4	10.3138	53.12	70.7951	9.91	4.36795	23.4	73.2237	F	A
Isurus paucus	118.24	33	6.86	28.95	58.1952	47.55	40.2148	12.9	10.91	31.27	77.571	7.64	6.46143	16.62	78.7128	F	J
Isurus paucus	120	30.04	11.13	25.82	55.825	44.47	37.0583	12.15	10.125	29.21	71.525	6.33	5.275	12.08	71.1667	U	J
Lamna ditropis	130.42	33.04	14.73	24.51	55.4209	44.97	34.4809	17.83	13.6712	29.54	70.802	7.2	5.52063	14.11	71.7605	U	J
Lamna ditropis	76.2	29.28	6.25	15.59	67.0866	33.14	43.4908	8.32	10.9186	17.25	77.0472	3.36	4.40945	3.63	76.2598	F	J
Lamna ditropis	250	53.08	22.34	44.49	47.964	72.03	28.812	32.6	13.04	69.38	69.604	17.08	6.832	30.4	66.956	M	A
Lamna ditropis	40.77	11.07	4.24	6.32	53.0537	13.75	33.7258	5.27	12.9262	8.5	67.5006	2.27	5.56782	3.64	67.5497	U	J
Lamna ditropis	93.7	24.25	9.18	19.59	56.5848	33.26	35.4963	11.74	12.5293	23.63	73.2444	7.95	8.48453	5.75	71.206	M	J
Lamna ditropis	122	31.78	11.75	24.87	56.0656	40.66	33.3279	17.57	14.4016	28.72	71.2705	8.48	6.95082	9.38	70.7049	F	J
Lamna ditropis	33.5	9.03	3.98	6.81	59.1642	11.94	35.6418	4.44	13.2537	7.91	72.5075	2.24	6.68657	3.09	75.0746	F	J
Lamna ditropis	148	37.88	19.12	48.39	71.2095	48.74	32.9324	23.26	15.7162	36	72.973	10.3	6.95946	8.04	83.6014	F	S
Lamna ditropis	94.3	23.87	11.08	17.37	55.4825	33.58	35.6098	8.91	9.44857	22.26	68.6638	6.43	6.81866	5.4	68.0276	F	J
Lamna ditropis	86.13	23.94	10.08	17.82	60.1881	34.09	39.5797	7.47	8.67294	20.28	71.7984	6.25	7.25647	5.63	73.9812	F	J
Lamna ditropis	92.5	23.96	11.21	18.42	57.9351	32.82	35.4811	10.07	10.8865	21.85	69.9892	5.13	5.54595	6.54	70.5514	F	J
Lamna ditropis	110	30.15	10.51	23.44	58.2727	39.1	35.5455	14.39	13.0818	26.94	73.1182	6.4	5.81818	9.63	72.8455	U	J
Lamna nasus	81	24.69	7.72	17.32	61.3951	29.33	36.2099	10.72	13.2346	18.18	71.8889	2.7	3.33333	7.37	73.8272	U	J
Lamna nasus	191.6	68.43	19.39	39.97	66.6962	78.75	41.1013	26.39	13.7735	44.24	77.9645	11.41	5.95511	13.9	79.9061	U	A
Lamna nasus	181	55.48	21.31	33.58	60.9779	72.05	39.8066	27.24	15.0497	40.49	77.2265	10.53	5.81768	18.16	76.8287	M	S
Lamna nasus	144	39.79	10.6	30.52	56.1875	52.22	36.2639	22.57	15.6736	30.52	73.1319	10.14	7.04167	12.65	72.0139	M	S
Lamna nasus	195.06	47.78	25.36	37.34	56.639	67.11	34.4048	33.83	17.3434	46.57	75.6229	14.29	7.32595	18.56	73.48	M	A
Lamna nasus	84	24.73	6.84	22.3	64.131	30.72	36.5714	11.31	13.4643	21.58	75.7262	4.89	5.82143	7.04	78.3333	M	J
Lamna nasus	128	38.92	14.6	22.46	59.3594	47.46	37.0781	14.85	11.6016	32.23	73.8594	10.12	7.90625	12.54	77.0625	F	J
Lamna nasus	160	43.97	9.88	33.3	54.4688	59.32	37.075	18.6	11.625	33.3	69.5125	5.64	3.525	12.62	65.8813	F	S
Lamna nasus	109.7	33.23	8.33	17.55	53.8833	37.35	34.0474	12.65	11.5314	23.14	66.6727	5.4	4.92252	10	67.9216	U	J
Lamna nasus	181.02	42.06	24.64	43.69	60.9822	59.84	33.0571	26.29	14.5233	50.7	75.5883	18.61	10.2806	13.02	78.4554	U	S
Lamna nasus	174	44.93	21.16	34.2	57.6379	59.81	34.3736	27.33	15.7069	44.93	75.9023	14.6	8.3908	17.74	76.2241	U	S
Lamna nasus	196	45.26	21.65	40.32	54.7092	64.86	33.0918	29.48	15.0408	43.02	70.0816	12.75	6.5051	20.72	71.7857	M	A
Carcharodon carcharias	700	181.78	63.34	176.36	60.2114	274.03	39.1471	81.4	11.6286	154.65	72.8686	33.94	4.84857	61.05	73.7814	F	A

## Sheet: Alopias_vulpinus
Specimen	Source	TL	ST_Pelvic_origin	ST_dorsal1_origin	ST_dorsal2_origin	ST_anal_origin	ST_Ucaudal_origin	ST_Lcaudal_origin	dorsal1_length	dorsal1_base_length	dorsal2_length	dorsal2_base_length	anal_length	anal_base_length	pelvic_length	pelvic_base_length
	Choi et al. 1997	1730	32.4	23.1	42.5	43.4	48
	Hattour and Nakamura 2004	1455	32.5086	22.8866	41.3058	42.6804	46.8041		6.80412	5.7732	1.78694	0.4811	2.19931	0.962199	6.39175	4.74227
mean			32.4543	22.9933	41.9029	43.0402	47.4021		6.80412	5.7732	1.78694	0.4811	2.19931	0.962199	6.39175	4.74227
sd			0.0767855	0.150898	0.844397	0.508825	0.845612

## Sheet: Alopias_superciliosus
Specimen	Source	TL	ST_Pelvic_origin	ST_dorsal1_origin	ST_dorsal2_origin	ST_anal_origin	ST_Ucaudal_origin	ST_Lcaudal_origin	dorsal1_length	dorsal1_base_length	dorsal2_length	dorsal2_base_length	anal_length	anal_base_length	pelvic_length	pelvic_base_length
	Farrag 2017	1800	38.8889	31.6667		49.4444	53.3333
	Kabasakal et al. 2011	4500	36.6	28.4					9.1	7.1					8.6	6.6
	Thorpe 1997	4840					52.5		7.2	6.2
	Compagno and Smale 1986	4285	37.3	30.3			51.3			6.3
	Gowthaman et al. 2014	2950		32.5424		52.8814	55.9322
mean			37.5963	30.7273		51.1629	53.2664		8.15	6.53333					8.6	6.6
sd			1.17286	1.80516		2.43026	1.96342		1.3435	0.493288

## Sheet: Alopias_pelagicus
Specimen	Source	TL	ST_Pelvic_origin	ST_dorsal1_origin	ST_dorsal2_origin	ST_anal_origin	ST_Ucaudal_origin	ST_Lcaudal_origin	dorsal1_length	dorsal1_base_length	dorsal2_length	dorsal2_base_length	anal_length	anal_base_length	pelvic_length	pelvic_base_length
	Aneesh Kumar et al. 2012	271	40	27.3	40					5.3		0.7		0.7
	Ranjith et al. 2013	270	39.6296	27.4074
mean			39.8148	27.3537	40					5.3		0.7		0.7
sd			0.261891	0.0759485

## Sheet: Pseudocarcharias_kamoharai
Specimen	Source	TL	ST_Pelvic_origin	ST_dorsal1_origin	ST_dorsal2_origin	ST_anal_origin	ST_Ucaudal_origin	ST_Lcaudal_origin	dorsal1_length	dorsal1_base_length	dorsal2_length	dorsal2_base_length	anal_length	anal_base_length	pelvic_length	pelvic_base_length
Female	Kannan et al 2019	860	56.62	38.02	64.76	68.47	76.16	68.47		9.53	7.44	4.47	4.65	2.38		6.62
Male	Kannan et al 2019	845	57.04	37.87	64.85	68.69	76.92	68.77		9.46	7.51	4.61	4.61	2.36		6.5
Male	Kizhakudan and Rajapackiam (2013)	910	56	38.5	64.3		77.5	66.13		7.1		3.3		1.6		4.9
	Akhilesh et al. 2013	945	57.67	37.04	64.55	68.8	76.19	69.49	11.6	9.02	7.53	4.49	4.74	2.39	8.6	6.59
	Stewart 2001	1096	57.75	38.5	65.23	72.77	77.55	68.15	10.86	7.81	6.58	3.82	4.27	2.29		5.17
	Pradeep et al. 2017	805	63.4	41	68.9		80.7	73.63		8.7		4.6		2.5		5
mean			58.08	38.4883	65.4317	69.6825	77.5033	69.1067	11.23	8.60333	7.265	4.215	4.5675	2.25333	8.6	5.79667
sd			2.68771	1.34224	1.72728	2.0629	1.67872	2.48604	0.523259	0.965912	0.458294	0.536311	0.205649	0.327149		0.852447

## Sheet: Odontaspis_noronhai
Specimen	Source	TL	ST_Pelvic_origin	ST_dorsal1_origin	ST_dorsal2_origin	ST_anal_origin	ST_Ucaudal_origin	ST_Lcaudal_origin	dorsal1_length	dorsal1_base_length	dorsal2_length	dorsal2_base_length	anal_length	anal_base_length	pelvic_length	pelvic_base_length
HUMZ 110959	Humphreys et al. 1989	2168	53	31.7	60.2	67	73.4		11.3	9.1	7.5	5.4	5.5	3.6	10.8	6.3
MMF 2691	Humphreys et al. 1989	1710	51.7	30.4	55	62	68.4			8.1		5.3		3.3
MMF 3376	Humphreys et al. 1989	1180	50.2	31.6	57.9	63.8	71.8			10.6		6.4		5.2
MP 547	Humphreys et al. 1989	3420	52.6	31.3	59.6	68.1	73.7			9.6		6.4		3.5	11.4	7.9
TCWC 3922.1	Humphreys et al. 1989	3210	53.9	33.1	62.6	67.6	72.9			10.9		5.8		3.9
mean			52.28	31.62	59.06	65.7	72.04		11.3	9.66	7.5	5.86	5.5	3.9	11.1	7.1
mean			1.40606	0.973139	2.82631	2.66271	2.1594			1.1371		0.527257		0.758288	0.424264	1.13137

## Sheet: Megachasma_pelagios
Specimen	Source	TL	ST_Pelvic_origin	ST_dorsal1_origin	ST_dorsal2_origin	ST_anal_origin	ST_Ucaudal_origin	ST_Lcaudal_origin	dorsal1_length	dorsal1_base_length	dorsal2_length	dorsal2_base_length	anal_length	anal_base_length	pelvic_length	pelvic_base_length
Holotype	Berra and Hutchins 1990	4460	50.9	34.5	56.7		69.3			9.1		4.3	5.1	3.6		4.6
WAM P.29940-001	Berra and Hutchins 1990	5150	48.7	32.4	52.8		66.6			9.7		5	2.8	1.6		6.2
mean			49.8	33.45	54.75		67.95			9.4		4.65	3.95	2.6		5.4
sd			1.55563	1.48492	2.75772		1.90919			0.424264		0.494975	1.62635	1.41421		1.13137

[truncated: 1 more sheets: Carcharias_taurus]
